# Supplementary material for: Comparative Analysis of Phenology Algorithms of the Spring Barley Model in APSIM 7.9 and APSIM Next Generation: A Case Study for High Latitudes
Source: Plants (Basel). 2021 Feb 26;10(3):443. doi: 10.3390/plants10030443 (PMC7996762; doi:10.3390/plants10030443)
Supplement: Supplementary file 1 [file plants-10-00443-s001.zip]

Archive with 3 entries (2 files):
- plants-1107907-supplementary/
- plants-1107907-supplementary/Codes in R programming.txt
- plants-1107907-supplementary/Supplimentary Materials (tables and figures).docx
