# Supplementary material for: Comparative Analysis of Phenology Algorithms of the Spring Barley Model in APSIM 7.9 and APSIM Next Generation: A Case Study for High Latitudes
Source: Plants (Basel). 2021 Feb 26;10(3):443. doi: 10.3390/plants10030443 (PMC7996762; doi:10.3390/plants10030443)
Supplement: Supplementary file 1 [file plants-10-00443-s001.zip › plants-1107907-supplementary/Codes in R programming.txt]

### Running APSIM7.9 with with apsimr  for calibration, step 0-5 ###
### Computation and extraction of best RMSE from the above output, step 6-13 ###
### computation of RMSE, RMSEsys, RMSEnos, slope and intercept, and R2 for the evaluation, step 14-19 ###
### codes were written in Rstudio Version 1.3.1093 ###


# 0. section to edit barley xml file---------------------------------------
xmlFile   = 'Barley.xml' # can be used with soil.XML or any other XML file of APSIM
xmlPath   = 'xml file path' # specify the path to the directory containing the XML file 
torun     = c('apsim file to run.apsim')
cwd       = 'current working directory'
exe       = 'path where apsim.exe is'
simwd     = cwd
factwd    = 'path of the file for factorial combinations of the parameters'
outwd     = simwd # folder to store saved dataframes of simulationsy
var2keep0 = c('Date', 'DaysAftersowing', 'zadok_stage','StageName','flowering_das', 'maturity_das', 'TTAftersowing')

# 1. import functions and libs --------------------------------------------
library(apsimr)

xml2num  = function(liste){ # convert string (from XML file) to numerical variable
  tmp = as.numeric(unlist(strsplit(liste, split=' ')))
  tmp = tmp[!is.na(tmp)]
}
setwd(factwd)
dir()
n         = as.numeric(readline('Select the file (number)'))###select specific file that is of interest ####
allParVal = read.table(dir()[n], header=T, sep=';')
param     = names(allParVal)
rm(n)

# 2. save initial values in xml file --------------------------------------
setwd(xmlPath)
xmlData = xmlParse(xmlFile)
for(i in 1:length(param)){
  if(i==1){initValue = list()}
  parami       = xmlData[paste("//", param[i], sep = "")]
  lengthParami = xmlSize(parami)
  initValue[[i]]    = xmlValue(parami[[1]]) # was working previously
}
rm(i, lengthParami, parami, xmlData)

setwd(cwd)

# 3. run factorial simulations --------------------------------------------
listResults = list()
time    = system.time(apsim(exe, simwd, torun))
cpuTime = time[3]
allTime = cpuTime*nrow(allParVal)/3600 # estimated time of computation, in hours
print(paste('Estimated computation time is app. ', round(allTime,2), ' hours. Hit the stop button if you start to panic, or go have some tea.'))
continue = readline('Do you want to continue? (y/n)')
if(continue=='n'){stop('Script stopped by user')}
for(i in 1:nrow(allParVal)){ 
  listValPar  = list() # the xml files requires the data to be organized as a list
  tmp  = as.numeric(allParVal[i,])
  for(ii in 1:length(tmp)){ # each element of tmp is attributed to a specific level of the list
    listValPar[[ii]]=tmp[ii]
  }
  edit_sim_file(xmlFile, xmlPath, param, val=listValPar, overwrite=T)
  print(paste('Simulations running: ', i, '/', nrow(allParVal), sep=''))
  
  listResults[[i]] = apsim(exe, simwd, torun)
}
rm(i, ii, tmp)

# reset xml file to original values
for(i in 1:length(initValue)){
  listValPar[[i]] = xml2num(initValue[[i]])
}
edit_sim_file(xmlFile, xmlPath, param, listValPar, overwrite=T)

# 4. create dataframes of results -----------------------------------------
# complete dataframe
n = 0
for(i in 1:length(listResults)){
  print(paste0('Iteration ', i, '/', length(listResults)))
  if(length(torun)==1){
    n            = n+1
    tmp0         = listResults[[i]]
    tmp0$simName = torun
    tmp0$uniID   = n
    for(iii in 1:length(param)){
      tmp0[,ncol(tmp0)+1] = allParVal[i,iii]
      colnames(tmp0)[ncol(tmp0)] = param[iii]
      
      nFlower        = which(tmp0$zadok_stage==65)
      nMat           = which(tmp0$zadok_stage==90)
      tmp0$DASFlower = ifelse(identical(nFlower, integer(0))==T, 'NA', tmp0$DaysAftersowing[nFlower])
      tmp0$DASMat    = ifelse(identical(nMat, integer(0))==T, 'NA', tmp0$DaysAftersowing[nMat])
      }
    if(n==1){tmp = tmp0}else{tmp=rbind(tmp, tmp0)}
  } else{
    tmp00 = listResults[[i]]
    for(ii in 1:length(tmp00)){
      n = n+1
      tmp0           = tmp00[[ii]]
      tmp0$simName   = torun[ii]
      nFlower        = which(tmp0$zadok_stage==65)
      nMat           = which(tmp0$zadok_stage==90)
      tmp0$DASFlower = ifelse(identical(nFlower, integer(0))==T, 'NA', tmp0$DaysAftersowing[nFlower])
      tmp0$DASMat    = ifelse(identical(nMat, integer(0))==T, 'NA', tmp0$DaysAftersowing[nMat])
      tmp0$uniID     = n
      for(iii in 1:length(param)){
        tmp0[,ncol(tmp0)+1]        = allParVal[i,iii]
        colnames(tmp0)[ncol(tmp0)] = param[iii]
      }
      if(n==1){tmp = tmp0}else{tmp=rbind(tmp, tmp0)}
    }
  }
}
rm(i, ii, iii, tmp0, tmp00)

tmp$year  = lubridate::year(tmp$Date)

# complete dataframe
dfSimComplete = tmp
# important variables dataframe
idx      = NULL
var2keep = c(var2keep0, param, 'simName', 'year', 'uniID', 'DASFlower', 'DASMat')
for(i in 1:length(var2keep)){
  idx[i] = which(names(tmp)==var2keep[i])
}
dfSim    = tmp[,idx]

# 5. save to Rdata --------------------------------------------------------
setwd(outwd)
nomComplete = paste('SimComplete_', Sys.Date(), '.Rdata', sep='')
save(dfSimComplete, file=nomComplete)
nomShort = paste('SimShort_', Sys.Date(), '.Rdata', sep='')
save(dfSim, file=nomShort)

#### Computation of RMSE ####
#### extraction of best parameter combinations with lowest RMSE ####

# 6. funs
rmse = function(x, y){
  sqrt(mean((x-y)^2, na.rm=T))
}

# 7. loading simulations file. the output file at step 5 above #
f     = choose.files(caption='Please select a Rdata file containing the results of simulations', multi=F)
wd    = dirname(f)
fname = basename(f)
load(f)
setwd(wd)

if(length(grep('apsimreg', fname))!=0){apsimVersion='apsimreg'}else{apsimVersion='apsimx'}

# 8. getting consistent nomenclature for apsimreg and apsimng
if(apsimVersion=='apsimreg'){
  apsimRegNames = c('Date', 'DaysAftersowing', 'zadok_stage', 'leaf_no', 'node_no', 
                    'flowering_das', 'maturity_das', 'simName',
                    'vern_sens', 'photop_sens', 'tt_end_of_juvenile', 'tt_start_grain_fill', 'tt_floral_initiation');
  
  apsimNGNames  = c('Clock.Today', 'Barley.Phenology.DaysAfterSowing', 'Barley.Phenology.Zadok.Stage',
                    'Barley.Structure.FinalLeafNumber', 'Barley.Structure.PlantTotalNodeNo', 'Barley.Phenology.FloweringDAS',
                    'Barley.Phenology.MaturityDAS', 'Experiment',
                    'VrnSensitivity', 'PpSensitivity', 'tt_end_of_juvenile', 'GrainFill', 'tt_floral_initiation');
  
  if(length(apsimRegNames)!=length(apsimNGNames)){stop('Check the output files column names')}
  
  idNames = NULL;
  for(i in 1:length(apsimRegNames)){
    idNames = append(idNames, which(names(d)==apsimRegNames[i]))
  }
  rm(i)
  d        = d[,idNames]
  names(d) = apsimNGNames
}
rm(apsimNGNames, apsimRegNames, idNames)

d$tmpSite = substr(d$Experiment,1,2)
d$Year    = substr(d$Clock.Today,1,4)
d$Site    = ifelse(d$tmpSite=='RB', 'RBD',
                   ifelse(d$tmpSite=='OF', 'OFF',
                          ifelse(d$tmpSite=='OJ', 'OJE',
                                 ifelse(d$tmpSite=='AS', 'ASS', 'RUK'))))


# 9. loading observations file to be used for RMSE computation # 

obs    = read.xlsx('path', sheetIndex=1)
obs$id = paste(obs$Site, obs$Year, sep='_')
idxNA  = which(is.na(obs$FloweringDASS)==T) # TO EDIT FOR MATURITY: replace obs$FloweringDASS by obs$MaturityDASS
obs    = obs[-idxNA,]

# 10. merging simulations and observations ---------------------------------
if(apsimVersion=='apsimreg'){
  d$idx = paste(d$tmpSite, d$Year,
                d$PpSensitivity, d$VrnSensitivity,
                d$tt_end_of_juvenile, d$tt_floral_initiation, sep='_') # TO EDIT, replace names of parameters by the ones that are related to physiological maturity
} else {
  d$idx = paste(d$tmpSite, d$Year,
                d$BasePhyllo, d$EarlyReproductivePpSensitivity,
                d$PpSensitivity, d$VrnSensitivity, sep='_') # TO EDIT, replace names of parameters by the ones that are related to physiological maturity
}

s.d = split(d, d$idx)

# 11. extraction of the interested variables #
if(apsimVersion=='apsimreg'){
  FLDAS = PMDAS = FLN = SITE = YEAR = GF = EJ = FI = PPS = VRNS = NULL
  for(i in 1:length(s.d)){
    tmp    = s.d[[i]]
    FLDAS  = append(FLDAS, max(unique(tmp$Barley.Phenology.FloweringDAS)))
    PMDAS  = append(PMDAS, max(unique(tmp$Barley.Phenology.MaturityDAS)))
    FLN    = append(FLN, min(unique(tmp$Barley.Structure.FinalLeafNumber)))
    SITE   = append(SITE, unique(tmp$Site))
    YEAR   = append(YEAR, unique(tmp$Year))
    GF     = append(GF, unique(tmp$GrainFill))
    EJ     = append(EJ, unique(tmp$tt_end_of_juvenile))
    FI     = append(FI, unique(tmp$tt_floral_initiation))
    PPS    = append(PPS, unique(tmp$PpSensitivity))
    VRNS   = append(VRNS, unique(tmp$VrnSensitivity))
  }
  rm(i, tmp)
  df    = data.frame(SITE, YEAR, GF, EJ, FI, PPS, VRNS, FLDAS, PMDAS, FLN)
  df$id = paste(df$SITE, df$YEAR, sep='_')
  rm(SITE, YEAR, GF, EJ, FI, PPS, VRNS, FLDAS, PMDAS, FLN)
  list.df = list()
  cv      = unique(obs$Cultivar)
  for(i in 1:length(cv)){
    subObs       = subset(obs, obs$Cultivar==cv[i])
    sim          = merge(subObs, df, by='id')
    list.df[[i]] = sim
  }
  names(list.df) = cv
  rm(i, subObs, sim)
  
} else {
  FLDAS = PMDAS = FLN = SITE = YEAR = PHYLLO = GF = MAT = ERPS = PPS = VRNS = NULL
  for(i in 1:length(s.d)){
    tmp    = s.d[[i]]
    FLDAS  = append(FLDAS, max(unique(tmp$Barley.Phenology.FloweringDAS)))
    PMDAS  = append(PMDAS, max(unique(tmp$Barley.Phenology.MaturityDAS)))
    FLN    = append(FLN, min(unique(tmp$Barley.Structure.FinalLeafNumber)))
    SITE   = append(SITE, unique(tmp$Site))
    YEAR   = append(YEAR, unique(tmp$Year))
    PHYLLO = append(PHYLLO, unique(tmp$BasePhyllo))
    GF     = append(GF, unique(tmp$GrainFill))
    MAT    = append(MAT, unique(tmp$Maturing))
    ERPS   = append(ERPS, unique(tmp$EarlyReproductivePpSensitivity))
    PPS    = append(PPS, unique(tmp$PpSensitivity))
    VRNS   = append(VRNS, unique(tmp$VrnSensitivity))
  }
  rm(i, tmp)
  df    = data.frame(SITE, YEAR, PHYLLO, GF, MAT, ERPS, PPS, VRNS, FLDAS, PMDAS, FLN)
  df$id = paste(df$SITE, df$YEAR, sep='_')
  rm(FLDAS, PMDAS, FLN, SITE, YEAR, PHYLLO, GF, MAT, ERPS, PPS, VRNS)
  list.df = list()
  cv      = unique(obs$Cultivar)
  for(i in 1:length(cv)){
    subObs       = subset(obs, obs$Cultivar==cv[i])
    sim          = merge(subObs, df, by='id')
    list.df[[i]] = sim
  }
  names(list.df) = cv
  rm(i, subObs, sim)
}

# 12. computing RMSEs ------------------------------------------------------
list.parameters = list()
n               = 0
if(apsimVersion=='apsimreg'){
  for(i in 1:length(list.df)){
    # creating an index column to split the data based on unique combination of parameters
    list.df[[i]]$id2 = paste(list.df[[i]]$FI, list.df[[i]]$EJ, list.df[[i]]$PPS, list.df[[i]]$VRNS, sep='_') # TO EDIT: replace by the parameters related to physiological maturity
    tmplist          = split(list.df[[i]], list.df[[i]]$id2)
    for(ii in 1:length(tmplist)){
      n = n+1
      list.parameters[[n]] = tmplist[[ii]]
    }
  }
  rm(i, tmplist, ii, n)
} else {
  for(i in 1:length(list.df)){
    # creating an index column to split the data based on unique combination of parameters
    list.df[[i]]$id2 = paste(list.df[[i]]$PHYLLO, list.df[[i]]$ERPS, list.df[[i]]$PPS, list.df[[i]]$VRNS, sep='_') # TO EDIT: replace by the parameters related to physiological maturity
    tmplist          = split(list.df[[i]], list.df[[i]]$id2)
    for(ii in 1:length(tmplist)){
      n = n+1
      list.parameters[[n]] = tmplist[[ii]]
    }
  }
  rm(i, tmplist, ii, n)
}

RMSEFlower = NULL # TO EDIT: replace with RMSEMatur
CV         = NULL
PARAM      = NULL
for(i in 1:length(list.parameters)){
  RMSEFlower = append(RMSEFlower, rmse(list.parameters[[i]]$FloweringDASS, list.parameters[[i]]$FLDAS)) # TO EDIT: RMSEMatur = append(RMSEMatur, rmse(list.parameters[[i]]$MaturityDASS, list.parameters[[i]]$PMDAS))
  CV         = append(CV, as.character(unique(list.parameters[[i]]$Cultivar)))
  PARAM      = append(PARAM, unique(list.parameters[[i]]$id2))
}

dfRMSE = data.frame(CV, PARAM, RMSEFlower) # TO EDIT: replace RMSEFlower with RMSEMatur
rm(CV, PARAM, RMSEFlower, i) # TO EDIT: replace RMSEFlower with RMSEMatur

# 13. optimal cost function and extract parameters
s.dfRMSE        = split(dfRMSE, dfRMSE$CV)
names(s.dfRMSE) = cv

bestParam       = NULL
CV              = NULL
RMSEFlower      = NULL # TO EDIT: replace RMSEFlower with RMSEMatur
for(i in 1:length(s.dfRMSE)){
  idx        = which(s.dfRMSE[[i]]$RMSEFlower==min(s.dfRMSE[[i]]$RMSEFlower)) # TO EDIT: replace RMSEFlower with RMSEMatur 
  if(length(idx)!=1){warning('More than 1 combination of parameters gives the best RMSE')}
  bestParam  = append(bestParam, as.character(s.dfRMSE[[i]]$PARAM[idx]))
  CV         = append(CV, rep(names(s.dfRMSE)[i], length(idx)))
  RMSEFlower = append(RMSEFlower, s.dfRMSE[[i]]$RMSEFlower[idx]) # TO EDIT: replace RMSEFlower with RMSEMatur
}

dfBestParam = data.frame(bestParam, CV, RMSEFlower) # TO EDIT: replace RMSEFlower with RMSEMatur
dfBestParam
xportName   = paste0(substr(fname, 1, nchar(fname)-5), 'csv')
write.table(dfBestParam, file=xportName, sep=';', row.names=F)

rm(i, idx, bestParam, CV, RMSEFlower) # TO EDIT: replace RMSEFlower with RMSEMatur


# 14. computation of RMSE and r2 for the evaluation #
library(xlsx)
library(openxlsx)

# 15. load all the files #
data3 = choose.files() ## excel fine that contains simulation and observed data points ##

# 16. save them in different objects #

data3PM79 = read.xlsx(data3, sheetName = "for graphPM", header = TRUE)
data  = data3PM79
newsimulation  = na.omit(data$SimulationDAS)
newobservation = na.omit(data$ObservedDAS)

SRE        = sum((newobservation-newsimulation)^2, na.rm = TRUE)
SRE0       = sum((newobservation-newsimulation), na.rm = TRUE)
SRE1       = format(SRE0, digit = 5)
n          = length(newsimulation)
RMSEx      = sqrt(SRE/(n))
RMSE       = format(RMSEx, digits = 3)

# 17. slope and inercept #
lm_eqn     = function (data) {
  mo         = lm(data$ObservedDAS~data$SimulationDAS, data);
  eq         = substitute (y == a + b %.% x,#"," ~~r^2~"="~r2,
                           list   (a  = format(unname(coef(mo)[1]), digits = 2),
                                   b  = format(unname(coef(mo)[2]), digits = 2)))
  #r2 = format(summary(mo)$r.squared, digits = 2)))
  as.character(as.expression(eq));
}
lm_eqn (data)

# 18. systematic and unsystemetic RMSD## Wilmott et al_ on validation of models ##
mo2        = lm(newobservation~newsimulation, data)
a  = as.numeric((unname(coef(mo2)[1])), na.rm = TRUE)
b  = as.numeric((unname(coef(mo2)[2])), na.rm = TRUE)
Pp1        = a + b*(data$ObservedDAS)
MSEsys     = sum((Pp1-data$ObservedDAS)^2, na.rm = TRUE)/(n)
MSEuns     = sum((data$SimulationDAS-Pp1)^2, na.rm = TRUE)/(n)
RMSEsysx   = sqrt((sum ((Pp1-data$ObservedDAS)^2, na.rm = TRUE)/(n)))
RMSEsys    = format(RMSEsysx, digit = 4) 
RMSEnosx   = sqrt((sum ((data$SimulationDAS-Pp1)^2, na.rm = TRUE)/(n)))
RMSEnos    = format(RMSEnosx, digit = 4)

# 19. Coefficient of determination #

sumx       = sum(data$SimulationDAS, na.rm = TRUE)
sumx2      = sum(data$SimulationDAS*data$SimulationDAS, na.rm = TRUE)
sumy       = sum(data$ObservedDAS, na.rm = TRUE)
sumy2      = sum(data$ObservedDAS*data$ObservedDAS, na.rm = TRUE)
sumxy      = sum(data$SimulationDAS*data$ObservedDAS, na.rm = TRUE)

r   = (n*sumxy-sumx*sumy)/sqrt((n*sumx2-sumx*sumx)*(n*sumy2-sumy*sumy))
r2  = r^2
